# Supplementary material for: Gene Expression Profiles Associated with Radio-Responsiveness in Locally Advanced Rectal Cancer
Source: Biology (Basel). 2021 Jun 3;10(6):500. doi: 10.3390/biology10060500 (PMC8226560; doi:10.3390/biology10060500)
Supplement: Supplementary file 1 [file biology-10-00500-s001.zip]

Archive with 5 entries (5 files):
- Supplemental Figures.pdf
- Supplemental Table S1. primer.pdf
- Supplemental Table S2. Pyro primer.pdf
- Supplemental Table S3. 231 genes.pdf
- Supplemental Table S4. gene function.pdf
